# Supplementary material for: Identification of Potentially Relevant Genes for Excessive Exercise-Induced Pathological Cardiac Hypertrophy in Zebrafish
Source: Front Physiol. 2020 Nov 30;11:565307. doi: 10.3389/fphys.2020.565307 (PMC7734032; doi:10.3389/fphys.2020.565307)
Supplement: Supplementary file 1 [file Table_1.XLSX]

## Sheet: 工作表 1 - term_1
GO ANALYSIS
	Category	Term	Count	PValue	Genes-donwn	genes-up
1	GO:0006914	autophagy	26	3.75e-09	tigara,cisd2,vcp,tigarb,phf23b	rnf185,fbxo32,nrbf2b,wipi1,atg4c,atg4b,atg4a,map1lc3a,spns1,atg101,zgc:92606,wdr45,wdr24,snx14,atg13,gabarapb,map1lc3cl,map1lc3b,acbd5a,ctsd,tbc1d5
2	GO:0000045	autophagosome assembly	18	5.07e-07	emc6	tp53inp1,atg13,map1lc3cl,gabarapb,map1lc3b,wipi1,atg9a,atg4c,atg4b,atg4a,map1lc3a,atg9b,wdr45b,atg101,rb1cc1,zgc:92606,wdr45
3	GO:0006413	translational initiation	22	8.76e-06	eif4e1c,abce1,eif6,eif4ea,eif4eb,eif4a1a,eif1axa,eif4bb,ddx3xb,eif3jb,eif1b	eif3k,eif4e3,eif3s6ip,eif3d,eif3s10,eif1ad,eif3g,eif3c,eif3m,eif3i,eif2b2
4	GO:0000422	mitophagy	15	9.4e-06	cisd2	map1lc3cl,gabarapb,map1lc3b,wipi1,atg9a,atg4c,atg4b,atg4a,map1lc3a,wdr45b,atg9b,rb1cc1,zgc:92606,wdr45
5	GO:0015031	protein transport	49	1.15e-05	tram2,ap2a1,rilpl2,sec24c,timm8a,rab13,ap1m1,kdelr3,timm8b,vps25,timm50,gle1,timm13,nup93,ap2s1,copb1,sec23b,sec24b,cse1l,arcn1b,ap1s2,sec31a,sec61a1l,timm10,sec24d,yif1a,gdi1,sec61g,arcn1a,kdelr2a,sar1b,kpna3,vps35,tram1,chchd4a,gdi2	hook1,atg4a,sdad1,stx18,washc5,snx10b,rrbp1b,atg4c,mtx3,atg4b,cep290,ap4b1,wash1
6	GO:0006446	regulation of translational initiation	12	2.21e-05	eif4a1a,gle1,eif3jb	eif3k,eif3g,eif3s6ip,eif3d,eif3c,eif3m,eif3s10,eif3i,eif2b2
7	GO:0043161	proteasomal ubiquitin-dependent protein breakdown	27	4.09e-05	plaa,psmd4a,psmd6,vcp,faf1,psmd1,psma5,ube2kb,psmd8,psmd7,psmb3,psmd12,ube2a,si:ch211-81a5.1,psmd2,si:ch73-389b16.2,rnf139,rnf126,nsfl1c	cdc34a,crbn,klhl42,abtb1,rad23ab,sharpin,zgc:175214,rnf165a
8	GO:0006457	protein folding	33	4.87e-05	fkbp4,trap1,calr3b,nudc,bag2,nudcd2,pdia6,dnajb1b,hsp90b1,calr3a,si:ch211-207k7.4,pdia4,hsp90aa1.2,dnajb1a,grpel1,fkbp8,fkbp14,hspa9,calr,fkbp2,hspe1,dnajb11,hsp90aa1.1,dnaja1,hspd1,canx,dnajb4,zgc:122979,pfdn2,txndc5	uxt,cct8,nktr
9	GO:0006412	translation	68	4.92e-05	lars1b,snu13b,eif5b,mrps6,slc25a20,mrps21,mrpl3,mrpl20,eif3jb,slc25a44b,mrpl36,nhp2,eif6,nipblb,mrpl49,pelo,mrps9,eif4a1a,eif4bb,qars1,iars2,mrpl33,mrps11,rpl35,eif4e1c,slc25a25a,eif4ea,eif4eb,faub,snu13a,mrps30,mrpl1,mrpl9,slc25a38b,mrps7,tsfm,gfm1,mrpl12,eif1axa,tcea1,tufm,mrpl17,mrps17	slc25a36a,tcea3,eif3s10,slc25a32a,eif3c,gatb,eif3i,eif2b2,ell,eif3k,eif3g,eef2l2,mrpl15,eif3d,slc25a43,rrbp1b,eif3m,slc25a28,rsl1d1,eif4e3,eif3s6ip,slc25a1a,ucp2,slc25a47a,trnau1apb
10	GO:0001731	formation of translation preinitiation complex	12	6.55e-05	eif4bb,mcts1,eif3jb,eif4h	eif3k,eif3g,eif3s6ip,eif3d,eif3c,eif3m,eif3s10,eif3i
11	GO:0016569	covalent chromatin modification	25	0.00017333	smarcad1b,ezh2,rbbp4,hdac1,jmjd6,loxl2b,dnajc2,rbb4l,dot1l,brd4,prmt6,brdt,carm1,chd8	phf2,macroh2a2,suz12b,hdac8,msl1a,prdm9,mysm1,smyd2a,ing3,hdac9b,riox1
12	GO:0008299	isoprenoid biosynthetic process	8	0.00031439	pdss1,idi1,hmgcs1,pdss2,ggps1,hmgcrb,mvda	coq2
13	GO:0043567	regulation of IGF receptor signaling pathway	7	0.00032346	igfbp5b,igfbp1a,igfbp6b,igfbp2a,igfbp5a	igfbp1b,igfbp3
14	GO:0001568	blood vessel development	20	0.00058302	kdrl,efnb2a,sox7,hsp70l,itgav,ptenb,hey2,acvrl1,tie1,bmper,vegfc,pak2a,ephb4a,ptprb,sox18,ilk	vegfaa,arhgef7b,mtmr8,rcbtb1
15	GO:0006338	chromatin remodeling	13	0.00070818	smarca5,rbbp4,smarcc2,ruvbl2,top1l,ruvbl1	morf4l1,tada2a,zgc:173742,mysm1,riox1,ino80c,dek
16	GO:0007017	microtubule-based process	14	0.00110681	tubb4b,tuba8l,dynll2b,dctn2,dynll1,tubb5,tuba8l4,tubb6,tuba1c,tuba8l3,si:ch73-199e17.1,tuba1a,tuba1b	tuba2
17	GO:0060047	heart contraction	18	0.00239751	ankhd1,acta2,rbfox1,tcap,sgcd,hand2,ccm2l,lrrc10,csrp3,myh11a,ilk,bag3,lims1	adora2aa,fbxo32,dlst,smyd2a,washc5
18	GO:0008380	RNA splicing	18	0.002884	rbfox1l,thoc6,snrpd2,jmjd6,rbfox1,snrpe,sf3b3,rbm8a,sart3,lsm6,magoh	qkia,rbm10,ddx46,slu7,znf326,si:dkeyp-94h10.5,srrm4
19	GO:0001558	regulation of cell growth	13	0.00363763	igfbp5b,htra1a,sgk1,igfbp6b,kazald3,igfbp1a,sgk2b,igfbp2a,igfbp5a	igfbp1b,igfbp3,socs2,ccn1l2
20	GO:0000470	maturation of LSU-rRNA	8	0.00420657	mrpl1,eif6,nop2,snu13b,nhp2,snu13a	rsl1d1,nsa2
21	GO:0006886	intracellular protein transport	44	0.00489018	tomm22,srpra,ap2a1,stx5a,cse1l,sec24c,ipo13,cltcb,ap1s2,ramp2,ap1m1,clta,ipo9,sec24d,xpo1b,copb2,sec61g,ipo4,timm17a,ldlrb,sar1b,vps35,adprh,gga3b,ap2s1,copb1,xpo1a,sec23b,sec24b	ipo7,vps39,snapin,pcf11,tbc1d15,tbc1d17,vps41,stx18,ap4b1,usp6nl,vps16,rabgap1l,kif13a,stx6,tbc1d5
22	GO:0006606	protein import into nucleus	12	0.00559888	kpna3,heatr3,nup153,cse1l,ipo13,nup93,kpna1,nup50,nup133	pttg1ipb,ipo7,tnpo3
23	GO:0045892	negative regulation of transcription, DNA-templated	23	0.00601519	purbb,runx1t1,puraa,loxl2b,hey2,ruvbl2,id2b,prmt6,osr1,hif1ab	men1,cry1a,cry1b,id2a,pbxip1a,bhlhe41,smad9,cry-dash,bhlhe40,riox1,cry3a,wnt11f2,si:ch211-132b12.7
24	GO:0006511	ubiquitin-dependent protein catabolic process	25	0.00647259	ube2g1b,usp4,usp14,psmd4a,ube2g1a,usp49,psma6a,psmd11b,usp37,psma5,usp42,usp1,usp10,uchl3,uchl1,uba1	ttc3,fbxo32,ufd1l,usp32,cul4a,sqstm1,fbxo25,cul4b,usp36
25	GO:0042384	cilium assembly	26	0.00664536	ehd1b,abcc4,nudc,flncb,rer1,cfl1,vangl2,sept15,ehd1a,cfap298	wdr19,bbs2,rpgrb,flr,arl13b,ift172,alms1,cetn4,dnmbp,rfx2,intu,cdc14ab,gmnn,tmem237b,wdr35,cep162
26	GO:0042074	cell migration involved in gastrulation	18	0.00670125	ptger4a,prickle1a,mmp14b,ankrd6b,wnt11f2	vangl2,snai1b,itgav,wnt4,tbx2b,cxcl12b,csrp1a,pcdh18a,rac1a,rhoab,eaf2,aplnra,snai1a
27	GO:0007507	heart development	37	0.00691129	ugdh,ezh2,csnk1a1,pkp2,hey2,fn1a,xirp1,crip2,abraa,ilk,aplnrb,igfbp2a,ruvbl1,cav1,snai1b,wnt4,nipblb,ccm2l,snrpd1,tie1,ruvbl2,eaf2,aplnra	taz,ppm1k,tcf7l1a,acd,cul4a,smyd2a,mical2b,wnt11f2,fxr1,atp1a1a.1,igf1rb,ankrd6b,rit1,eya4
28	GO:0048747	muscle fiber development	9	0.00745513	unc45b,dag1,gmppb,pomgnt2,col6a2,selenon,neb,tgfbi	fxr1
29	GO:0032784	regulation of DNA-templated transcription, elongation	5	0.0078372	tcea1,iws1	znf326,tcea3,supt5h
30	GO:0033292	T-tubule organization	4	0.008483	dag1,dysf,tcap,cavin4b
31	GO:1900107	regulation of nodal signaling pathway	4	0.008483	fscn1a,osr1,aplnrb,aplnra
32	GO:0030036	actin cytoskeleton organization	18	0.00907394	coro1ca,fscn1a,phactr4b,tmsb4x,ehd2b,flii,xirp1,tagln2,pfn2l,fmnl3,coro2bb	coro1cb,flnb,iqsec2b,ablim2,sdad1,daam1a
33	GO:0001764	neuron migration	9	0.00990141	vangl2,ackr3b,hdac1,cxcl12b,pomgnt2	met,ctnnd2b,prickle1a,supt5h
34	GO:0000398	mRNA splicing, via spliceosome	20	0.0101589	txnl4a,sf3b5,snu13b,snrpe,snrpb2,sf3b3,snrpc,snu13a,lsm5,bud31,sart3,nono,lsm6,dhx15,lsm8,snrpg	ddx46,helb,rnpc3,zmat2
35	GO:0000387	spliceosomal snRNP assembly	7	0.0134383	sart3,snrpd2,snrpe,snrpc,lsm4,snrpd1	gemin2
36	GO:0006810	transport	175	0.0139612	gabrb3,fabp7a,clic5b,tram2,rilpl2,sec24c,slc25a20,abcb10,slc1a4,timm8a,rbp7b,grin2da,rab13,cnih1,atp6v0cb,vcp,slc35b2,chrne,sigmar1,slc38a2,gle1,timm13,nup93,atp6v0a2b,abcd3b,kcnj11,api5,ap2s1,copb1,sec23b,uqcrfs1,xpot,slc25a12,atp1b4,srpra,chrnb2,cse1l,abcc4,arcn1b,ap1s2,sec31a,slc25a38b,timm10,tmed5,arcn1a,kdelr2a,sar1b,rbm8a,kpna3,slc5a3b,tram1,atp1b2a,chchd4a,pafah1b1b,ap2a1,rbp2a,rbp4,ap1m1,…	qkia,slc25a36a,slc35f6,hook1,slc1a3a,atp6v1c1a,spns1,slc26a11,stx18,slc2a13b,tcirg1a,slc29a3,tmem184c,slc37a2,slc4a10a,washc5,snx10b,slc6a22.1,slc12a7a,cacna1c,slc35a5,grin1a,mtx3,sort1b,atg4b,slc29a1b,atp5fa1,slc25a28,cert1a,abca1a,abcc5,si:ch211-225b11.1,slc25a1a,ttpa,slc5a6b,wash1,atp1a1a.1,ucp2,slc4a2a,clic5a,tcirg1b,ttpal,abca1b,atg4a,slc25a32a,slc6a22.2,osbpl1a,abca5,sdad1,slc39a1,chrng,slc…
37	GO:0034497	protein localization to pre-autophagosomal structure	5	0.0140332		atg9b,wdr45b,wipi1,atg9a,wdr45
38	GO:0046716	muscle cell cellular homeostasis	5	0.0140332	cav1,flncb,flnca	fbxo32,mtmr14
39	GO:0042254	ribosome biogenesis	14	0.0140937	mrto4,eif6,dcaf13,snu13b,snu13a,rrs1,gar1,mrpl36,nhp2,urb2	gtpbp4,setd4,riox1,sdad1
40	GO:0006995	cellular response to nitrogen starvation	6	0.0146376		map1lc3a,gabarapb,map1lc3cl,rb1cc1,map1lc3b,zgc:92606
41	GO:0006397	mRNA processing	24	0.0174867	rbfox1l,thoc6,u2af2a,cstf1,jmjd6,snrpe,rbfox1,sf3b3,rbm8a,hnrnpl2,sart3,lsm6,magoh,hnrnpl	qkia,ddx46,rbm39a,pan2,slu7,znf326,srrm4,rbm24a,rbm39b,supt5h
42	GO:0045047	protein targeting to ER	4	0.0191085	spcs2,srp68,spcs1,pmm2
43	GO:0030010	establishment of cell polarity	6	0.0212228	vangl2	rictorb,si:dkey-31m14.7,mark2a,rictora,mmp14b
44	GO:0006888	ER to Golgi vesicle-mediated transport	15	0.0237288	sec24d,copb2,stx5a,yif1a,ddhd2,sec24c,rab1aa,lman1,sec23ip,trappc6b,rab1ba,copb1,sec23b,sec24b	stx18
45	GO:0031101	fin regeneration	16	0.0246856	chd4a,rbbp4,hdac1,serpinh1b,aldh1a2,mta2,hapln1a,hspa9,kdm6bb,col1a1a,smarca4a,rbb4l,hspd1	anxa1a,igf1rb,scfd1
46	GO:0016567	protein ubiquitination	40	0.0263736	dcaf13,klhl40a,socs5b,vcp,neurl2,fbxo45,klhl41b,klhl41a,zbtb16a,fbxl14b	ddb2,fbxo32,asb2b,asb16,asb8,klhl21,kbtbd12,asb13a.1,crbn,arih2,mdm2,ubox5,asb15b,socs2,uvssa,mul1a,mkrn1,asb10,ankib1b,asb2a.1,fbxo25,klhl22,wsb1,asb15a,mgrn1a,tmem129,fbxo9,fbxo21,asb5b,rab40b
47	GO:0006396	RNA processing	16	0.0280202	rtcb,dhx9,snrpd1,rbm8a,dkc1,snrpd3l,dhx30,sart3,rtca,dhx29,lsm4,ssb	sfswap,adar,zgc:163098,ccnl1a
48	GO:0006950	response to stress	7	0.0320864	mapk14a,trap1,hsp90b1,hsp90aa1.1,ahsa1a,ahsa1b,hsp90aa1.2
49	GO:0010506	regulation of autophagy	8	0.0324439	vmp1,usp10,cisd2	tp53inp1,sqstm1,mtmr8,depdc5,mtmr14
50	GO:0032922	circadian regulation of gene expression	5	0.0338092		bhlhe40,nr1d2a,nfil3-5,ciarta,per3
51	GO:0051898	negative regulation of protein kinase B signaling	4	0.0344631	phlda3,ptenb	tsc2,tp53bp2a
52	GO:0002042	cell migration involved in sprouting angiogenesis	4	0.0344631	efnb2a,itga5,cxcl12b,fn1a
53	GO:0000055	ribosomal large subunit export from nucleus	4	0.0344631	rrs1,xpo1b,xpo1a	sdad1
54	GO:0045597	positive regulation of cell differentiation	4	0.0344631	jun,june,jund	edn1
55	GO:0060070	canonical Wnt signaling pathway	14	0.0387655	ctnnb2,vangl2,sfrp1b,jun,wnt4,fzd10,dvl3a,fzd3a,frzb,dot1l,sfrp1a,fzd9b	tcf7l1a,tcf7l2
56	GO:0044804	nucleophagy	6	0.0394828		atg4b,atg4a,wdr45b,atg4c,wipi1,wdr45
57	GO:0016575	histone deacetylation	6	0.0394828	hdac1,tbl1xr1b	brms1la,tbl1xr1a,hdac8,morf4l1
58	GO:0051726	regulation of cell cycle	15	0.0395603	rpl35,ssrp1a,cables2b,jun,phactr4b,jund,dot1l,june,mdka	rbl2,tsc2,kif11,ccng2,ccndbp1,tsc1b
59	GO:0048793	pronephros development	15	0.0395603	sox7,triap1,prkcsh,aldh1a2,sec61a1l,notch3,dnajc15,osr1,cfap298,cdh6	etv5b,vegfaa,cep290,ift172,daam1a
60	GO:0007005	mitochondrion organization	7	0.0408264	chchd2,chchd10,yme1l1a,lonp1,rhot1a,cluha	spg7
61	GO:0030163	protein catabolic process	7	0.0408264	psmc1a,psmc3,capn3b,lonp1,psmc4	ctsd,lonp2
62	GO:0006508	proteolysis	85	0.0471062	dpp9,adamts1,usp49,mmp2,prss35,pdcd6,si:dkey-21c19.3,usp37,si:ch1073-174d20.2,psmd8,usp1,spcs2,psmb3,yme1l1a,adamts9,cpda,adamts15a,capns1b,capn3b,dpp3,htra1a,cpz,usp14,pitrm1,zmpste24,nrip2,psma6a,thop1,psma5,capn2a,dhh,uchl3,psmb5,uchl1,lonp1,f2rl2,capn15,psmb7	lgmn,lonrf1,mbtps2,ank2b,casp9,atg4a,spg7,erap2,parla,metap1,zranb1b,lonp2,mmp14b,dnpep,pamr1,enpep,proza,ctsd,zgc:110239,capn7,metap1d,casp2,si:dkey-194e6.1,yod1,cpvl,adam19b,pm20d1.2,atg4c,xpnpep1,atg4b,ctsc,prss16,tmprss2,mysm1,si:dkey-100n23.3,acy1,LOC103909643,crbn,malt2,plaua,pgpep1l,ctsla,cpxm1b,agbl5,corin,ece1,lonrf1l,si:dkey-69o16.5
63	GO:0000245	spliceosomal complex assembly	5	0.0476575	txnl4a,sart3,lsm4,snrpd1	gemin2
64	GO:0001894	tissue homeostasis	3	0.0484238	bcl2l1,ezh2	mcl1a
65	GO:0070125	mitochondrial translational elongation	3	0.0484238	gfm1,tsfm,tufm
66	GO:0070309	lens fiber cell morphogenesis	3	0.0484238	itga5,fn1a	ptk2ab
67	GO:0009058	biosynthetic process	13	0.0486966	apmap,gpt2,gmppab,gpt2l,got2b,gmppb,fasn,ccdc57,pcyt2,gcat,aldh1l2,sptlc2b	zgc:194209,gkup
68	GO:0046856	phosphatidylinositol dephosphorylation	8	0.0487192	ptenb	mtmr7a,mtmr8,mtmr1b,pip4p1b,inpp5ka,inppl1b,mtmr6
69	GO:0000209	protein polyubiquitination	15	0.0498032	ube2g1b,ube2na,ube2a,si:ch211-81a5.1,ube2g1a,rnf139,rnf126,ube2kb	ankib1b,si:ch211-212k18.15,zgc:175214,hltf,arih2,klhl42,rnf165a
