# Supplementary material for: Identification of Potentially Relevant Genes for Excessive Exercise-Induced Pathological Cardiac Hypertrophy in Zebrafish
Source: Front Physiol. 2020 Nov 30;11:565307. doi: 10.3389/fphys.2020.565307 (PMC7734032; doi:10.3389/fphys.2020.565307)
Supplement: Supplementary file 2 [file Table_2.XLS]

## Sheet: kup
	Term	Count	PValue	Genes ID	Symbol
UP	dre04142:Lysosome	26	3.26523e-06	ENSDARG00000055190, ENSDARG00000036155, ENSDARG00000039150, ENSDARG00000105142, ENSDARG00000036415, ENSDARG00000004889, ENSDARG00000044203, ENSDARG00000032087, ENSDARG00000103235, ENSDARG00000037091, ENSDARG00000056252, ENSDARG00000038566, ENSDARG00000101334, ENSDARG00000092610, ENSDARG00000008890, ENSDARG00000071699, ENSDARG00000103271, ENSDARG00000037865, ENSDARG00000007836, ENSDARG00000013726,…	slc17a5,gla,lgmn,tcirg1b,glb1,aga,sumf1,sgsh,mfsd8,asah1a,sort1b,gnptg,ctsc,lamp1b,ctns,ids,pla2g15,cln3,ctsla,ap4b1,hgsnat,tcirg1a,npc1,gba,ctsd,psap
UP	dre04931:Insulin resistance	20	0.000696979	ENSDARG00000099455, ENSDARG00000018285, ENSDARG00000098439, ENSDARG00000011219, ENSDARG00000016200, ENSDARG00000074686, ENSDARG00000061994, ENSDARG00000101569, ENSDARG00000037099, ENSDARG00000077513, ENSDARG00000099555, ENSDARG00000017757, ENSDARG00000011948, ENSDARG00000016875, ENSDARG00000054087, ENSDARG00000037574, ENSDARG00000105243, ENSDARG00000075282, ENSDARG00000075253, ENSDARG00000062054	ogt.2,pdpk1b,nr1h3,akt2,trib3,oga,acacb,ppargc1b,irs2a,ppp1r3da,foxo1a,pik3cg,insra,gys1,irs1,rps6kal,ogt.1,irs2b,pik3cb,cpt1ab
UP	dre04140:Regulation of autophagy	8	0.000926613	ENSDARG00000052104, ENSDARG00000097205, ENSDARG00000014531, ENSDARG00000036040, ENSDARG00000052082, ENSDARG00000002670, ENSDARG00000044373, ENSDARG00000054829	atg4b,ulk2,atg4a,atg13,gabarapb,zgc:113944,atg4c,pik3c3
UP	dre04910:Insulin signaling pathway	21	0.00623199	ENSDARG00000018411, ENSDARG00000018285, ENSDARG00000011219, ENSDARG00000021366, ENSDARG00000103125, ENSDARG00000087229, ENSDARG00000069498, ENSDARG00000061994, ENSDARG00000037099, ENSDARG00000077513, ENSDARG00000005679, ENSDARG00000099555, ENSDARG00000017757, ENSDARG00000011948, ENSDARG00000016875, ENSDARG00000054087, ENSDARG00000045557, ENSDARG00000057918, ENSDARG00000069774, ENSDARG00000075282,…	mknk1,pdpk1b,akt2,fbp1a,tsc2,exoc7,phkg1b,acacb,irs2a,ppp1r3da,trip10a,foxo1a,pik3cg,insra,gys1,irs1,socs2,tsc1b,flot2b,irs2b,pik3cb
UP	dre04068:FoxO signaling pathway	20	0.0114302	ENSDARG00000075172, ENSDARG00000018285, ENSDARG00000040277, ENSDARG00000052082, ENSDARG00000011219, ENSDARG00000023759, ENSDARG00000022832, ENSDARG00000045636, ENSDARG00000034434, ENSDARG00000054271, ENSDARG00000055792, ENSDARG00000037099, ENSDARG00000099555, ENSDARG00000017757, ENSDARG00000011948, ENSDARG00000017602, ENSDARG00000033443, ENSDARG00000054087, ENSDARG00000075282, ENSDARG00000075253	fbxo25,pdpk1b,fbxo32,gabarapb,akt2,zgc:73226,bnip4,rbl2,igf1rb,cdkn1bb,foxo4,irs2a,foxo1a,pik3cg,insra,ccng2,mdm2,irs1,irs2b,pik3cb
UP	dre04150:mTOR signaling pathway	11	0.0152357	ENSDARG00000097205, ENSDARG00000103125, ENSDARG00000002020, ENSDARG00000018285, ENSDARG00000011219, ENSDARG00000017757, ENSDARG00000037574, ENSDARG00000054087, ENSDARG00000057918, ENSDARG00000074667, ENSDARG00000075253	ulk2,tsc2,rictorb,pdpk1b,akt2,pik3cg,rps6kal,irs1,tsc1b,akt1s1,pik3cb
UP	dre00511:Other glycan degradation	6	0.0159693	ENSDARG00000036415, ENSDARG00000004889, ENSDARG00000044073, ENSDARG00000035890, ENSDARG00000076058, ENSDARG00000079463	glb1,aga,fuca2,fuca1.1,gba,man2b2
UP	dre03420:Nucleotide excision repair	8	0.0200926	ENSDARG00000075612, ENSDARG00000041140, ENSDARG00000023678, ENSDARG00000096578, ENSDARG00000031680, ENSDARG00000058984, ENSDARG00000060510, ENSDARG00000007657	ercc6,ddb2,ercc5,cul4a,ercc1,rad23ab,cul4b,ccnh
UP	dre00051:Fructose and mannose metabolism	7	0.0438228	ENSDARG00000055540, ENSDARG00000029075, ENSDARG00000011665, ENSDARG00000029874, ENSDARG00000032650, ENSDARG00000038359, ENSDARG00000021366	pfkfb4a,pfkfb4b,aldoaa,khk,fuk,enosf1,fbp1a
down	dre04141:Protein processing in endoplasmic reticulum	51	6.98703e-12	ENSDARG00000102808, ENSDARG00000069527, ENSDARG00000103516, ENSDARG00000021924, ENSDARG00000035005, ENSDARG00000009001, ENSDARG00000015292, ENSDARG00000041394, ENSDARG00000041110, ENSDARG00000020008, ENSDARG00000099383, ENSDARG00000052975, ENSDARG00000054746, ENSDARG00000035622, ENSDARG00000029688, ENSDARG00000060252, ENSDARG00000069980, ENSDARG00000015088, ENSDARG00000099749, ENSDARG00000037488,…	calr3b,ube2g1b,sec24c,hsp70.3,bag2,pdia6,ube2g1a,dnajb1b,dnajc3a,vcp,dnajb1a,ubqln4,uggt1,xbp1,hsp70.1,mogs,lman1,dnajb11,ube2d2l,canx,sec23b,sec24b,hspbp1,plaa,sec31a,hyou1,sec61a1l,hspa1b,hsp90b1,calr3a,dnajc5ga,pdia4,hsp90aa1.2,capn2a,sec24d,hsp70l,prkcsh,sec61g,calr,sar1b,dnajc10,hsp90aa1.1,sec63,dnaja1,os9,tram1,nsfl1c,hspa5,txndc5,ube2d2,sil1
down	dre03040:Spliceosome	33	1.52691e-06	ENSDARG00000036190, ENSDARG00000023299, ENSDARG00000040440, ENSDARG00000033175, ENSDARG00000039424, ENSDARG00000103553, ENSDARG00000009871, ENSDARG00000021924, ENSDARG00000069878, ENSDARG00000011020, ENSDARG00000071573, ENSDARG00000076283, ENSDARG00000056210, ENSDARG00000017084, ENSDARG00000038635, ENSDARG00000036675, ENSDARG00000015392, ENSDARG00000012261, ENSDARG00000077536, ENSDARG00000099667,…	txnl4a,snu13b,snrpd2,snrpe,snrpb2,sf3b3,snrpc,hsp70.3,snu13a,hnrnpa1a,lsm5,snrpd3l,hspa1b,bud31,magoh,hnrnpa1b,dhx15,eftud2,snrnp200,snrpg,sf3b5,hsp70l,u2af2a,hnrnpub,snrnp40,hsp70.1,snrpd1,rbm8a,pqbp1,lsm6,lsm8,lsm4,ctnnbl1
down	dre03050:Proteasome	18	1.43603e-05	ENSDARG00000007141, ENSDARG00000102417, ENSDARG00000013938, ENSDARG00000075445, ENSDARG00000052377, ENSDARG00000101295, ENSDARG00000037962, ENSDARG00000070674, ENSDARG00000019398, ENSDARG00000099653, ENSDARG00000032296, ENSDARG00000030537, ENSDARG00000005134, ENSDARG00000003189, ENSDARG00000012234, ENSDARG00000003526, ENSDARG00000027099, ENSDARG00000020454	psmc3,psmd7,psmb3,psmb5,psmd12,psmd4a,psmb7,psmd6,psma6a,psmd2,pomp,psmc1a,psmd11b,psmd1,psme3,psma5,psmc4,psmd8
down	dre00900:Terpenoid backbone biosynthesis	10	0.000142056	ENSDARG00000017910, ENSDARG00000019976, ENSDARG00000103025, ENSDARG00000012563, ENSDARG00000007127, ENSDARG00000044090, ENSDARG00000023627, ENSDARG00000105206, ENSDARG00000099336, ENSDARG00000027813	pdss1,idi1,hmgcs1,pdss2,acat2,zmpste24,ggps1,hmgcrb,mvda,nus1
down	dre04510:Focal adhesion	44	0.000189353	ENSDARG00000075164, ENSDARG00000105215, ENSDARG00000100897, ENSDARG00000099786, ENSDARG00000001431, ENSDARG00000099766, ENSDARG00000087346, ENSDARG00000019815, ENSDARG00000104110, ENSDARG00000036279, ENSDARG00000018820, ENSDARG00000055635, ENSDARG00000094673, ENSDARG00000038139, ENSDARG00000012593, ENSDARG00000099226, ENSDARG00000019371, ENSDARG00000017803, ENSDARG00000074908, ENSDARG00000056964,…	mylk5,kdrl,pdgfrb,actn4,actn3b,myl12.1,rap1ab,fn1a,col4a2,lamc1,flncb,crk,rhoab,pdgfbb,col5a1,ppp1cc,flt1,gsk3ba,col6a1,ilk,col1a2,cdc42l,bcar1,flnca,cav1,mapk3,capn2a,grb2b,itgav,jun,col1a1b,ptenb,rhocb,col5a2a,col6a2,rac1a,col1a1a,pik3r1,vegfc,pak2a,ppp1cab,itga5,actb1,arhgap5
down	dre03060:Protein export	8	0.00432419	ENSDARG00000005675, ENSDARG00000061124, ENSDARG00000017740, ENSDARG00000042823, ENSDARG00000018637, ENSDARG00000020820, ENSDARG00000059298, ENSDARG00000103846	sec61a1l,srpra,sec63,spcs2,sec61g,srp68,spcs1,hspa5
down	dre03013:RNA transport	27	0.00651555	ENSDARG00000012274, ENSDARG00000099972, ENSDARG00000077012, ENSDARG00000016548, ENSDARG00000010078, ENSDARG00000079605, ENSDARG00000028119, ENSDARG00000053370, ENSDARG00000038635, ENSDARG00000074331, ENSDARG00000006200, ENSDARG00000029445, ENSDARG00000063333, ENSDARG00000037966, ENSDARG00000016260, ENSDARG00000063229, ENSDARG00000003487, ENSDARG00000036394, ENSDARG00000016516, ENSDARG00000079257,…	eif4e1c,nup153,eif4ea,eif5b,nup133,prmt5,sumo3a,eif3jb,magoh,eif4g3b,eif4g1a,eif1b,nup210,thoc6,fxr2,xpo1b,nup93,pop7,rbm8a,gemin5,eif4a1a,sumo3b,eif4bb,xpo1a,phax,xpot,nup50
down	dre03008:Ribosome biogenesis in eukaryotes	15	0.0153388	ENSDARG00000104353, ENSDARG00000059711, ENSDARG00000020232, ENSDARG00000013582, ENSDARG00000063229, ENSDARG00000023299, ENSDARG00000036394, ENSDARG00000069878, ENSDARG00000016484, ENSDARG00000076526, ENSDARG00000006219, ENSDARG00000040730, ENSDARG00000078041, ENSDARG00000053912, ENSDARG00000069422	nop58,nol6,eif6,csnk2a2b,xpo1b,snu13b,pop7,snu13a,dkc1,gar1,gnl3,wdr75,xpo1a,fbl,nhp2
down	dre04145:Phagosome	24	0.0318273	ENSDARG00000002344, ENSDARG00000035924, ENSDARG00000102808, ENSDARG00000006314, ENSDARG00000042708, ENSDARG00000101322, ENSDARG00000018637, ENSDARG00000037997, ENSDARG00000076290, ENSDARG00000035565, ENSDARG00000006260, ENSDARG00000104801, ENSDARG00000074849, ENSDARG00000005675, ENSDARG00000055216, ENSDARG00000103979, ENSDARG00000041417, ENSDARG00000036577, ENSDARG00000006353, ENSDARG00000037746,…	tubb4b,dync1li2,calr3b,itgav,tuba8l,tfr1a,sec61g,tubb5,calr,atp6v0a2b,tuba8l4,tubb6,rac1a,sec61a1l,tuba1c,calr3a,atp6ap1a,atp6v0cb,itga5,actb1,canx,tuba8l3,tuba1b,tuba1a
down	dre04530:Tight junction	18	0.0418689	ENSDARG00000011777, ENSDARG00000099786, ENSDARG00000001431, ENSDARG00000014059, ENSDARG00000018328, ENSDARG00000099766, ENSDARG00000006624, ENSDARG00000034771, ENSDARG00000087937, ENSDARG00000094673, ENSDARG00000037746, ENSDARG00000009782, ENSDARG00000001014, ENSDARG00000040158, ENSDARG00000007791, ENSDARG00000099241, ENSDARG00000000103, ENSDARG00000036376	actn4,actn3b,cldn5b,rhocb,myl12.1,ppp2r2ab,rab13,cdk4,rhoab,actb1,myh11a,myh9b,cdc42l,ppp2r1ba,ppp2cb,myh10,cldn7a
